# Supplementary material for: Integrative Genomics Reveals Novel Molecular Pathways and Gene Networks for Coronary Artery Disease
Source: PLoS Genet. 2014 Jul 17;10(7):e1004502. doi: 10.1371/journal.pgen.1004502 (PMC4102418; doi:10.1371/journal.pgen.1004502)
Supplement: Table S1 — Significant GWAS loci from the combined Stage 1+2 meta-analysis and their relationship to known GWAS loci. (XLSX) [file pgen.1004502.s004.xlsx]

## Sheet: Sheet1
Table S1. Significant GWAS loci from the combined Stage 1+2 meta-analysis and their relationship to known GWAS loci.
LOCUS	SNP	P	relation to reported loci in Schunkert et al. 2011
ANRIL	rs1333045	1e-36	LD r2>0.5
ANRIL	rs1333048	1e-36	LD r2>0.5
ANRIL	rs10738604	5.10035e-35	<100kb
ANRIL	rs3217992	2.98126e-33	<100kb
ANRIL	rs10965224	1.48013e-32	<100kb
ANRIL	rs3218020	8.83078e-32	<100kb
ANRIL	rs10811641	1.21004e-31	<100kb
ANRIL	rs1537378	4.83948e-30	LD r2>0.5
ANRIL	rs2184061	4.85959e-30	LD r2>0.5
ANRIL	rs7030641	5.37031e-29	<100kb
ANRIL	rs944801	1.24997e-28	<100kb
ANRIL	rs1360589	2.09991e-28	<100kb
ANRIL	rs545226	2.16023e-28	<100kb
ANRIL	rs7049105	7.58926e-28	<100kb
ANRIL	rs7865618	1.61994e-27	<100kb
ANRIL	rs10965215	2.35017e-27	<100kb
ANRIL	rs564398	8.64968e-27	<100kb
ANRIL	rs10115049	2.38013e-26	<100kb
ANRIL	rs1556515	2.45019e-26	<100kb
ANRIL	rs1008878	4.3003e-26	<100kb
ANRIL	rs2069416	4.9397e-26	<100kb
ANRIL	rs1591136	7.00004e-26	<100kb
ANRIL	rs543830	1.38995e-24	<100kb
ANRIL	rs679038	2.4598e-24	<100kb
ANRIL	rs1412829	3.2802e-24	<100kb
ANRIL	rs10965219	1.02991e-23	<100kb
ANRIL	rs1063192	1.40994e-23	<100kb
ANRIL	rs643319	4.74024e-23	<100kb
ANRIL	rs7044859	2.5398e-22	<100kb
ANRIL	rs2069418	4.6505e-22	<100kb
ANRIL	rs523096	5.79027e-22	<100kb
ANRIL	rs10120688	1.07004e-21	<100kb
ANRIL	rs573687	1.13999e-21	<100kb
ANRIL	rs10965212	1.42004e-21	<100kb
ANRIL	rs2891168	1.74985e-21	LD r2>0.5
ANRIL	rs4977574	1.9002e-21	exact SNP
ANRIL	rs10757264	2.96006e-21	<100kb
ANRIL	rs1333046	2.9902e-21	LD r2>0.5
ANRIL	rs2106119	3.71023e-21	<100kb
ANRIL	rs10757272	3.96004e-21	LD r2>0.5
ANRIL	rs2106120	5.41003e-21	<100kb
ANRIL	rs1333049	5.48025e-21	LD r2>0.5
ANRIL	rs10811640	6.72048e-21	<100kb
ANRIL	rs7028570	6.88019e-21	<100kb
ANRIL	rs10738610	7.65948e-21	LD r2>0.5
ANRIL	rs634537	1.13006e-20	<100kb
ANRIL	rs1333042	1.85012e-20	LD r2>0.5
ANRIL	rs10811651	1.94985e-20	<100kb
ANRIL	rs8181050	2.1301e-20	<100kb
ANRIL	rs1333039	2.25009e-20	<100kb
ANRIL	rs1360590	3.60995e-20	<100kb
ANRIL	rs10511701	5.98962e-20	LD r2>0.5
ANRIL	rs1537375	6.32994e-20	LD r2>0.5
ANRIL	rs615552	7.21937e-20	<100kb
ANRIL	rs7341786	1.26009e-19	LD r2>0.5
ANRIL	rs7859727	1.99986e-19	LD r2>0.5
ANRIL	rs10738609	2.22998e-19	LD r2>0.5
ANRIL	rs1412834	2.57988e-19	LD r2>0.5
ANRIL	rs944797	2.7498e-19	LD r2>0.5
ANRIL	rs6475608	3.1601e-19	<100kb
ANRIL	rs1004638	3.23966e-19	LD r2>0.5
ANRIL	rs1537371	3.44033e-19	LD r2>0.5
ANRIL	rs2383207	3.44985e-19	LD r2>0.5
ANRIL	rs10733376	3.78007e-19	LD r2>0.5
ANRIL	rs1333043	3.83972e-19	LD r2>0.5
ANRIL	rs2383206	4.51024e-19	LD r2>0.5
ANRIL	rs1556516	4.60999e-19	LD r2>0.5
ANRIL	rs6475606	5.01997e-19	LD r2>0.5
ANRIL	rs1537374	6.2994e-19	LD r2>0.5
ANRIL	rs1537373	6.70966e-19	LD r2>0.5
ANRIL	rs10757278	7.87046e-19	LD r2>0.5
ANRIL	rs7859362	1.33015e-18	LD r2>0.5
ANRIL	rs9632884	1.59001e-18	LD r2>0.5
ANRIL	rs1333047	1.67996e-18	LD r2>0.5
ANRIL	rs10738607	2.29985e-18	LD r2>0.5
ANRIL	rs4977575	2.33991e-18	LD r2>0.5
ANRIL	rs2151280	3.1798e-18	<100kb
ANRIL	rs1537370	7.89043e-18	LD r2>0.5
ANRIL	rs10116277	8.7599e-18	LD r2>0.5
ANRIL	rs1333037	2.30993e-17	<100kb
ANRIL	rs10757269	2.49977e-17	LD r2>0.5
ANRIL	rs10811644	2.71019e-17	<100kb
ANRIL	rs7035484	2.81968e-17	<100kb
ANRIL	rs10811650	3.67959e-17	LD r2>0.5
ANRIL	rs10811647	3.90032e-17	LD r2>0.5
ANRIL	rs518394	6.88019e-17	<100kb
ANRIL	rs2157719	4.58036e-16	<100kb
ANRIL	rs8181047	9.2406e-15	<100kb
ANRIL	rs4977756	3.01023e-14	<100kb
ANRIL	rs10965227	3.13978e-14	<100kb
WDR12	rs2351524	3.22033e-14	LD r2>0.5
WDR12	rs4675310	1.22011e-13	LD r2>0.5
WDR12	rs4510208	3.10027e-13	LD r2>0.5
PHACTR1	rs4714955	3.2999e-13	LD r2>0.5
WDR12	rs7605484	3.4198e-13	LD r2>0.5
WDR12	rs6722332	3.51966e-13	LD r2>0.5
WDR12	rs7560547	3.68978e-13	LD r2>0.5
WDR12	rs6723704	3.74973e-13	LD r2>0.5
WDR12	rs6435169	3.8699e-13	LD r2>0.5
WDR12	rs3845800	3.90032e-13	LD r2>0.5
MRPS6	rs9982601	6.62979e-13	exact SNP
PHACTR1	rs7751826	8.15079e-13	LD r2>0.5
WDR12	rs1541853	1.10002e-12	LD r2>0.5
WDR12	rs6725887	1.10994e-12	exact SNP
WDR12	rs6705330	1.18987e-12	LD r2>0.5
WDR12	rs7582720	1.71001e-12	LD r2>0.5
PHACTR1	rs7750679	3.11028e-12	LD r2>0.5
PHACTR1	rs9296512	3.30979e-12	LD r2>0.5
PHACTR1	rs4714951	4.19953e-12	LD r2>0.5
PHACTR1	rs9369640	4.19953e-12	LD r2>0.5
PHACTR1	rs1332844	4.51024e-12	LD r2>0.5
TCF21	rs12190287	4.8899e-12	exact SNP
PHACTR1	rs9395214	5.23963e-12	LD r2>0.5
PHACTR1	rs1332847	1.50003e-11	LD r2>0.5
PHACTR1	rs4711863	1.51008e-11	LD r2>0.5
ABO	rs649129	1.61994e-11	LD r2>0.5
ABO	rs579459	1.74985e-11	exact SNP
SORT1	rs629301	2.5398e-11	LD r2>0.5
PHACTR1	rs7454157	2.74979e-11	LD r2>0.5
ABO	rs495828	2.77013e-11	LD r2>0.5
PHACTR1	rs7739181	3.01995e-11	LD r2>0.5
LDLR	rs1122608	4.1096e-11	exact SNP
PHACTR1	rs13219256	4.41977e-11	LD r2>0.5
SORT1	rs599839	4.5196e-11	exact SNP
PHACTR1	rs1537340	8.00939e-11	LD r2>0.5
SORT1	rs12740374	8.9805e-11	LD r2>0.5
PHACTR1	rs2327620	1.13006e-10	LD r2>0.5
SORT1	rs660240	1.24997e-10	LD r2>0.5
ZC3HC1	rs11556924	1.26008e-10	exact SNP
ZNF259	rs964184	1.38995e-10	exact SNP
PHACTR1	rs12526453	1.85994e-10	exact SNP
ABO	rs651007	2.11982e-10	LD r2>0.5
SORT1	rs602633	2.35994e-10	LD r2>0.5
ANRIL	rs1333040	2.39001e-10	LD r2>0.5
PHACTR1	rs8180558	2.54976e-10	LD r2>0.5
PHACTR1	rs9381500	2.55977e-10	LD r2>0.5
PHACTR1	rs6458545	2.57988e-10	LD r2>0.5
ADAMTS7	rs2219939	3.34965e-10	<100kb
WDR12	rs6719001	4.18022e-10	LD r2>0.5
MRPS6	rs7280612	4.36013e-10	LD r2>0.5
MRPS6	rs7278845	4.9705e-10	LD r2>0.5
MRPS6	rs7278204	5.53987e-10	LD r2>0.5
ADAMTS7	rs1383634	5.68984e-10	<100kb
SORT1	rs4970834	6.79987e-10	LD r2>0.5
PHACTR1	rs1332845	7.05992e-10	LD r2>0.5
PPAP2B	rs17114036	7.06968e-10	exact SNP
ADAMTS7	rs899997	7.24937e-10	<100kb
PHACTR1	rs6922782	7.27947e-10	LD r2>0.5
PHACTR1	rs1953088	7.89043e-10	LD r2>0.5
WDR12	rs934287	8.26989e-10	LD r2>0.5
PHACTR1	rs9381462	8.74985e-10	<100kb
MRPS6	rs8131284	9.60063e-10	LD r2>0.5
PHACTR1	rs13201878	1.05003e-09	LD r2>0.5
PHACTR1	rs2876303	1.24997e-09	LD r2>0.5
ADAMTS7	rs7182567	1.35988e-09	<100kb
ABO	rs3758348	1.39991e-09	<100kb
ADAMTS7	rs4887091	1.49005e-09	<100kb
MRPS6	rs8132042	1.71989e-09	LD r2>0.5
PPAP2B	rs9970807	1.9002e-09	LD r2>0.5
MRPS6	rs973754	1.90985e-09	LD r2>0.5
ADAMTS7	rs7173743	2.47002e-09	<100kb
ADAMTS7	rs11072811	2.53981e-09	<100kb
PHACTR1	rs1014342	2.60016e-09	LD r2>0.5
SORT1	rs7528419	2.64972e-09	LD r2>0.5
ADAMTS7	rs11072794	3.08035e-09	<100kb
MRPS6	rs9978407	3.10027e-09	LD r2>0.5
SLN	rs7127880	3.11028e-09	exact SNP
SORT1	rs646776	3.3597e-09	LD r2>0.5
ADAMTS7	rs4887078	3.51966e-09	<100kb
TCF21	rs1967917	3.78966e-09	LD r2>0.5
ADAMTS7	rs11072810	5.3003e-09	<100kb
MRAS	rs2306374	5.61952e-09	exact SNP
ADAMTS7	rs11634628	5.88979e-09	<100kb
PHACTR1	rs9472790	6.15036e-09	<100kb
PPAP2B	rs17114046	6.57961e-09	LD r2>0.5
PPAP2B	rs2404715	6.88018e-09	LD r2>0.5
PHACTR1	rs2327621	7.47998e-09	LD r2>0.5
ADAMTS7	rs12899940	7.54919e-09	<100kb
LPL	rs6586891	9.0095e-09	<100kb
PHACTR1	rs1571997	9.04899e-09	<100kb
TCF21	rs7752775	1.03992e-08	LD r2>0.5
OGFRL1	rs9351814	1.05999e-08	LD r2>0.5
MRPS6	rs2834431	1.13999e-08	LD r2>0.5
WDR12	rs1971819	1.18005e-08	LD r2>0.5
LPA	rs11751605	1.20005e-08	<100kb
MRAS	rs9848655	1.31009e-08	LD r2>0.5
SH2B3	rs11065987	1.38007e-08	LD r2>0.5
ADAMTS7	rs11633519	1.57e-08	<100kb
MRPS6	rs9978142	1.59001e-08	LD r2>0.5
MRAS	rs1199338	1.65997e-08	LD r2>0.5
TCF21	rs1029212	1.83992e-08	LD r2>0.5
MRAS	rs6807945	1.99022e-08	LD r2>0.5
TCF21	rs2327429	2.18022e-08	LD r2>0.5
MRAS	rs9864898	2.19988e-08	LD r2>0.5
MRAS	rs2347252	2.23975e-08	LD r2>0.5
ADAMTS7	rs11072793	2.25009e-08	<100kb
SMG6	rs2281727	2.25009e-08	LD r2>0.5
OGFRL1	rs12190423	2.26987e-08	LD r2>0.5
TCF21	rs12207772	2.44006e-08	LD r2>0.5
OGFRL1	rs199624	2.49001e-08	exact SNP
ABCG5	rs4953023	2.63027e-08	<100kb
PHACTR1	rs8180628	2.63027e-08	LD r2>0.5
MRAS	rs12695685	2.67979e-08	LD r2>0.5
SMG6	rs7212249	2.6903e-08	LD r2>0.5
PHACTR1	rs4714990	2.74979e-08	LD r2>0.5
MRAS	rs13324341	2.75994e-08	LD r2>0.5
SMG6	rs216172	2.84971e-08	exact SNP
TCF21	rs12524865	2.96006e-08	LD r2>0.5
MRPS6	rs2834435	2.97989e-08	LD r2>0.5
TCF21	rs7769954	3.08035e-08	LD r2>0.5
MRPS6	rs10470171	3.10027e-08	LD r2>0.5
TCF21	rs7769943	3.11029e-08	LD r2>0.5
MRAS	rs3732837	3.1798e-08	LD r2>0.5
SMG6	rs12602764	3.2802e-08	LD r2>0.5
PPAP2B	rs4634932	3.32966e-08	LD r2>0.5
MRAS	rs9818870	3.39e-08	LD r2>0.5
SH2B3	rs653178	3.51966e-08	LD r2>0.5
MRAS	rs2293251	3.55959e-08	LD r2>0.5
MRAS	rs1720819	3.59005e-08	<100kb
ABO	rs3094379	3.95003e-08	<200kb
OGFRL1	rs591809	4.21017e-08	LD r2>0.5
MRPS6	rs9305545	4.45964e-08	LD r2>0.5
SMG6	rs1231209	4.46992e-08	LD r2>0.5
SMG6	rs1231206	4.48952e-08	LD r2>0.5
MRAS	rs1199337	4.61955e-08	LD r2>0.5
MRPS6	rs16991453	4.7698e-08	LD r2>0.5
BTD	rs7651039	4.9705e-08	exact SNP
