# Supplementary material for: Integrative Genomics Reveals Novel Molecular Pathways and Gene Networks for Coronary Artery Disease
Source: PLoS Genet. 2014 Jul 17;10(7):e1004502. doi: 10.1371/journal.pgen.1004502 (PMC4102418; doi:10.1371/journal.pgen.1004502)
Supplement: Table S2 — SSEA results for all significant canonical pathways. SSEA scores and FDR from Stage1+2 GWAS are shown. (XLSX) [file pgen.1004502.s005.xlsx]

## Sheet: Table S1
Table S2. SSEA results for all significant canonical pathways. SSEA scores and FDR from Stage1+2 GWAS are shown.
				All eQTL		Adipose tissue		Liver		Blood		HAEC
CATEGORY	MODULE	SOURCE	DESCR	SCORE	FDR	SCORE	FDR	SCORE	FDR	SCORE	FDR	SCORE	FDR
Amino acid metabolism	M7151	kegg	Selenoamino acid metabolism	2.86	0.0021	0.76	0.4497	1.24	0.2167	0.5	0.772	1.75	0.2034
Amino acid metabolism	M766	kegg	Glycine, serine and threonine metabolism	2.41	0.0071	2.19	0.0139	1.31	0.1852	2.38	0.0216	3.36	0.0049
Amino acid metabolism	M16650	kegg	Phenylalanine metabolism	1.84	0.0303	0.19	1.0545	0.74	0.5822	3.58	0.0011
Amino acid metabolism	M2551	kegg	Arginine and proline metabolism	1.69	0.0422	0.73	0.4812	0.7	0.6355	1.63	0.1045	0.48	0.9302
Cell cycle	M7197	reactome	E2F transcriptional targets at G1/S	3.29	0.0006	1.9	0.0305	8.16	0	0.44	0.8294	0.73	0.754
Cell cycle	M11215	reactome	NRAGE signals death through JNK	3.24	0.0006	3.66	0.0004	2.49	0.0106	5.32	0	0.46	0.9463
Cell cycle	M6768	reactome	E2F mediated regulation of DNA replication	2.66	0.0042	1.88	0.0325	5.93	0	0.17	1.0251	0.53	0.9059
Cell cycle	M5756	reactome	E2F-enabled inhibition of pre-replication complex formation	1.96	0.0222	2.22	0.0129
Cell cycle	M5336	reactome	Cell Cycle, Mitotic	1.81	0.0319	2.83	0.0025	3.93	0.0001	0.73	0.5562	0.25	1.0215
Cell cycle	M11377	reactome	Autodegradation of Cdh1 by Cdh1:APC/C	1.24	0.1305	0.55	0.663	2.84	0.0045	0.37	0.8807	0.32	0.997
Cell cycle	M17283	reactome	G1/S Transition	1.22	0.1378	0.6	0.6119	5.34	0	0.13	1.0407	0.18	1.0339
Cell cycle	M13198	reactome	Cdc20:Phospho-APC/C mediated degradation of Cyclin A	1.05	0.2047	0.9	0.3359	2.84	0.0045	0.32	0.9246	0.26	1.0191
Cell cycle	M4953	reactome	CDT1 association with the CDC6:ORC:origin complex	0.85	0.3173	0.29	0.9632	1.96	0.0365	0.16	1.0328	0.27	1.0149
Cell cycle	M10080	reactome	M/G1 Transition	0.69	0.4496	0.32	0.9305	1.96	0.0365	0.15	1.0346	0.23	1.0191
Cell cycle	M6857	reactome	Stabilization of p53	0.63	0.5042	0.22	1.0331	1.94	0.0395	0.15	1.0329	0.27	1.0149
Cell cycle	M15347	biocarta	Protein Kinase A at the Centrosome	0.6	0.5277	1.78	0.0423			0.78	0.5196	0.22	1.0188
Cell cycle	M4138	reactome	Orc1 removal from chromatin	0.39	0.7732	0.15	1.0702	1.9	0.044	0.18	1.0183	0.14	1.0314
Cell growth	M6177	reactome	Notch-HLH transcription pathway	2.45	0.0065	3.32	0.0006					0.61	0.8463
Cell growth	M2529	biocarta	PDGF Signaling Pathway	1.82	0.0315	2.66	0.0038	1.7	0.0719	1.76	0.0793	1.53	0.2753
Cell growth	M1909	biocarta	EGF Signaling Pathway	1.66	0.0459	2.75	0.0031	1.7	0.0719	1.82	0.072	1.16	0.4531
Cell growth	M7552	biocarta	Role of EGF Receptor Transactivation by GPCRs in Cardiac Hypertrophy	1.42	0.084	2.06	0.0201	0.48	0.894	0.94	0.3969	0.14	1.0296
Cell growth	M1662	reactome	Signaling by BMP	0.94	0.2589	2.72	0.0034	1.84	0.0505	0.3	0.9428	0.07	1.0198
DNA and RNA	M15652	reactome	Double-Strand Break Repair	3.1	0.0008	2.47	0.0063	2.35	0.0142	3.28	0.0025	0.87	0.6333
DNA and RNA	M9271	reactome	Purine metabolism	2.83	0.0022	3.8	0.0003	3.24	0.0014	2.93	0.0072	0.71	0.781
DNA and RNA	M17190	reactome	Metablism of nucleotides	2.01	0.0197	2.95	0.0018	1.47	0.1271	1.52	0.1316	0.58	0.8656
DNA and RNA	M2044	kegg	Spliceosome	1.56	0.0584	0.6	0.6079	0.27	1.0842	5.88	0	0.5	0.9225
DNA and RNA	M17717	reactome	p53-Independent DNA Damage Response	1.36	0.0971	0.63	0.5745	2.76	0.0055	0.13	1.0427	0.33	1.0014
DNA and RNA	M7857	kegg	Non-homologous end-joining	1.28	0.1189	0.56	0.6562	0.29	1.0686	3.67	0.0007
DNA and RNA	M11675	kegg	Homologous recombination	0.94	0.2602	1.54	0.0748	2.48	0.0106	0.53	0.7384	0.8	0.6861
Immune system	M11773	reactome	PECAM1 interactions	3.17	0.0006	8.58	0			0.46	0.8095	0.55	0.889
Immune system	M12294	kegg	Viral myocarditis	10.04	0	7.66	0	9.33	0	1.9	0.0605	1.25	0.4052
Immune system	M8240	reactome	Immunoregulatory interactions between a Lymphoid and a non-Lymphoid cell	9.37	0	11.36	0	8.55	0	1.81	0.0724	1.62	0.2532
Immune system	M13103	kegg	Autoimmune thyroid disease	9.25	0	9.37	0	9.78	0	1.11	0.2971	0.67	0.8054
Immune system	M18615	kegg	Allograft rejection	9.21	0	8.95	0	9.61	0	1.12	0.289	0.76	0.7238
Immune system	M16004	kegg	Antigen processing and presentation	8.92	0	8.05	0	10.79	0	2.92	0.0074	2.98	0.0172
Immune system	M13519	kegg	Graft-versus-host disease	8.88	0	9.22	0	10.13	0	0.91	0.4189	0.52	0.9088
Immune system	M12617	kegg	Type I diabetes mellitus	8.19	0	8.69	0	9.73	0	1.29	0.206	0.41	0.9655
Immune system	M12830	reactome	Signaling in Immune system	8.16	0	9.97	0	7.63	0	0.93	0.4014	0.99	0.535
Immune system	M1467	biocarta	The Co-Stimulatory Signal During T-cell Activation	7.7	0	7.78	0	7.09	0	1.8	0.0733	0.46	0.9462
Immune system	M18928	biocarta	IL 5 Signaling Pathway	7.35	0	6.32	0	6.36	0	1.41	0.1609
Immune system	M5669	kegg	Natural killer cell mediated cytotoxicity	7.21	0	10.34	0	9.26	0	0.94	0.3941	2.9	0.0206
Immune system	M6327	biocarta	Activation of Csk by cAMP-dependent Protein Kinase Inhibits Signaling through the T Cell Receptor	6.91	0	4.88	0.0001	6.06	0	1.05	0.3287	0.77	0.7195
Immune system	M1473	biocarta	B Lymphocyte Cell Surface Molecules	6.78	0	5.92	0	5.08	0	2.04	0.0456
Immune system	M6705	biocarta	Th1/Th2 Differentiation	6.61	0	5.11	0.0001	5.32	0	1.97	0.0513	0.19	1.0326
Immune system	M13950	kegg	Asthma	6.5	0	6.44	0	6.28	0	0.45	0.813	0.8	0.6865
Immune system	M7298	biocarta	Antigen Dependent B Cell Activation	6.47	0	6.18	0	5.61	0	1.9	0.0606
Immune system	M6910	biocarta	Cytokines and Inflammatory Response	6.42	0	5.45	0	6.15	0	1.81	0.0719	0.53	0.9074
Immune system	M3126	kegg	Leishmania infection	4.99	0	5.94	0	5.8	0	0.93	0.4035	0.59	0.8531
Immune system	M615	kegg	Intestinal immune network for IgA production	4.68	0	5.63	0	5.66	0	0.27	0.9678	0.98	0.5417
Immune system	M19890	reactome	Phase 1 functionalization	3.67	0.0001	7.36	0	0.33	1.0483	0.22	1.0014	0.24	1.0245
Immune system	M1469	biocarta	Adhesion and Diapedesis of Lymphocytes	3.34	0.0006	5.96	0			0.76	0.5351	3.63	0.0018
Immune system	M5467	biocarta	Adhesion and Diapedesis of Granulocytes	3.33	0.0006	3.8	0.0003			0.87	0.4384	3.69	0.0019
Immune system	M5415	biocarta	IL 4 signaling pathway	3.19	0.0006	2.44	0.007	0.91	0.4302	1.07	0.3147	1.3	0.3823
Lipids	M11437	reactome	Regulation of Lipid Metabolism by Peroxisome proliferator-activated receptor alpha (PPARalpha)	12.65	0	17.5	0	0.51	0.851	2.53	0.0162	0.89	0.617
Lipids	M2134	reactome	Metabolism of lipids and lipoproteins	10.03	0	9.85	0	2.44	0.012	0.72	0.5604	1.02	0.5258
Lipids	M4862	reactome	Recycling of bile acids and salts	5.29	0			8.47	0
Lipids	M699	kegg	Fatty acid metabolism	5.16	0	10.27	0	1.55	0.1028	0.39	0.8641	0.7	0.7846
Lipids	M14162	reactome	Chylomicron-mediated lipid transport	3.6	0.0002			0.48	0.8963
Lipids	M5410	kegg	Arachidonic acid metabolism	2.93	0.0017	6.85	0	0.39	0.9899	0.17	1.0262	0.64	0.8214
Lipids	M14690	reactome	Mitochondrial Fatty Acid Beta-Oxidation	2.58	0.005	2.66	0.0037	1.65	0.0796	0.16	1.0309
Lipids	M14933	kegg	Steroid hormone biosynthesis	2.5	0.0056	0.26	1	1.24	0.2167	0.94	0.3973	0.8	0.6862
Lipids	M4387	reactome	Steroid metabolism	1.63	0.0496	0.08	1.0813	4.74	0	0.13	1.0421	1.43	0.307
Multiple: bile synthesis	M12882	kegg	Taurine and hypotaurine metabolism	2.33	0.0085	1.22	0.1666	1.74	0.0656
Multiple: blood pressure	M13494	biocarta	Bioactive Peptide Induced Signaling Pathway	3.18	0.0006	5.92	0	0.84	0.4941	1.53	0.1272	2.87	0.0213
Multiple: cell cycle	M13863	biocarta	MAPKinase Signaling Pathway	1.59	0.0551	2.86	0.0024	0.91	0.4336	0.25	0.9824	0.65	0.8195
Multiple: energy balance	M13088	kegg	PPAR signaling pathway	3.1	0.0008	5.86	0	0.56	0.7916	0.63	0.6425	0.74	0.7488
Multiple: stress response, nerve signals, protein degradation	M9134	biocarta	Trka Receptor Signaling Pathway	3.43	0.0004	3.06	0.0013			1.61	0.1102	2.33	0.0633
Protein metabolism	M10680	kegg	Proteasome	0.87	0.301	0.3	0.9494	3.58	0.0006	0.17	1.0239	0.75	0.7359
Protein metabolism	M10869	reactome	Regulation of ornithine decarboxylase (ODC)	0.73	0.413	0.21	1.0443	1.88	0.0464	0.19	1.0131	0.5	0.921
Protein metabolism	M9236	reactome	SCF(Skp2)-mediated degradation of p2721	0.46	0.6949	0.2	1.05	1.88	0.0466	0.09	1.037	0.17	1.0344
Protein metabolism	M720	reactome	Metabolism of proteins	2.15	0.0138	4.21	0.0001	1.06	0.3198	2.61	0.0129	1.45	0.3092
Protein metabolism	M19806	reactome	Post-translational protein modification	1.32	0.1075	3.61	0.0005	2.37	0.0141	0.68	0.6014	1.47	0.3025
Protein metabolism	M456	reactome	tRNA Aminoacylation	1.3	0.1121	4.04	0.0002	0.59	0.7576	0.21	1.006	0.12	1.0301
Stress response	M12975	biocarta	VEGF, Hypoxia, and Angiogenesis	4.52	0	7.69	0	5.9	0	3.16	0.0034	1.44	0.3075
Stress response	M6917	biocarta	Erythropoietin mediated neuroprotection through NF-kB	2.95	0.0016	4.83	0.0001	4.62	0	2.15	0.0348	2.57	0.0412
Stress response	M14899	biocarta	Angiotensin II mediated activation of JNK Pathway via Pyk2 dependent signaling	2.6	0.0046	6.16	0	0.36	1.0156	0.63	0.6396	0.76	0.7246
Stress response	M862	biocarta	p38 MAPK Signaling Pathway	2	0.0198	2.01	0.0228	2.72	0.0062	1.66	0.0982	0.66	0.8091
Stress response	M13324	biocarta	Hypoxia-Inducible Factor in the Cardiovascular System	1.5	0.0688	3.78	0.0003	2.56	0.0088	1.87	0.0644	1.06	0.5124
Stress response	M7739	biocarta	Links between Pyk2 and Map Kinases	1.24	0.1323	2.46	0.0063	0.65	0.6905	0.64	0.6371	1.41	0.3083
