# Supplementary material for: Integrative Genomics Reveals Novel Molecular Pathways and Gene Networks for Coronary Artery Disease
Source: PLoS Genet. 2014 Jul 17;10(7):e1004502. doi: 10.1371/journal.pgen.1004502 (PMC4102418; doi:10.1371/journal.pgen.1004502)
Supplement: Table S4 — SSEA results for all significant co-expression modules. SSEA scores and FDR from Stage1+2 GWAS are shown. (XLSX) [file pgen.1004502.s007.xlsx]

## Sheet: Table S2
Table S4. SSEA results for all significant co-expression modules. SSEA scores and FDR from Stage1+2 GWAS are shown.
			All eQTL		Adipose tissue		Liver		Blood		HAEC
MODULE	SOURCE	DESCR	SCORE	FDR	SCORE	FDR	SCORE	FDR	SCORE	FDR	SCORE	FDR
10	mouse	10:kidneymedulla	3.42	0.0003	3.64	0.0005	1.35	0.1661	2.34	0.0234	0.16	1.0321
26	mouse	26:kidneymedulla	10.21	0	8.93	0	11.63	0	2.82	0.0085	1.41	0.3115
31	mouse	31:kidneymedulla	1.64	0.0485	2.5	0.0056	2.12	0.0244	3.43	0.0019	0.43	0.9548
37	mouse	37:kidneymedulla	9.25	0	10.64	0	14.06	0	2.46	0.0179	0.23	1.0197
42	mouse	42:kidneycortex	4.63	0	3.04	0.0013	1.39	0.1504	0.39	0.8706	1.45	0.308
64	mouse	64:kidneycortex	2.37	0.0077					2.32	0.0241	0.87	0.6332
87	mouse	87:kidneycortex	9.6	0	6.37	0	7.95	0	3.44	0.002	1.26	0.4003
91	mouse	91:kidneycortex	1.5	0.0668	1.97	0.0258	3	0.0027	2.43	0.0191	0.52	0.907
110	mouse	110:liver	4.01	0.0001	5.32	0.0001	6.68	0	1.4	0.1642	0.91	0.6004
115	mouse	115:liver	2.15	0.0137	0.67	0.5343	0.84	0.4912	3.07	0.0045	1.21	0.4285
131	mouse	131:liver	2.57	0.005	0.49	0.7218	3.58	0.0005	1.39	0.1698	0.72	0.7721
137	mouse	137:liver	0.64	0.4886	0.59	0.6212	2.73	0.0059	0.66	0.6176	0.18	1.038
143	mouse	143:liver	10.43	0	11.01	0	10.73	0	3.72	0.0008	0.9	0.6099
158	mouse	158:liver	1.86	0.0286	0.31	0.9463	1.97	0.0357	4.67	0
159	mouse	159:liver	6.67	0	4.55	0.0001	1.41	0.1441	0.74	0.5477	1.23	0.4126
167	mouse	167:adipose	3.32	0.0006	3.26	0.0008	0.28	1.0753	1.31	0.2002	0.32	0.9981
169	mouse	169:adipose	3.43	0.0004	2.77	0.0029	0.95	0.4052	0.39	0.8618	0.38	0.9849
183	mouse	183:adipose	12.74	0	12.13	0	12.88	0	2.86	0.008
198	mouse	198:adipose	3.36	0.0005	2.46	0.0065	1.22	0.2277	2.2	0.0327	0.79	0.7002
4019	mouse	4019:adipose	3.7	0.0001	5.69	0	3.04	0.0025	1.15	0.2696	1.09	0.4938
4026	mouse	4026:adipose	6.92	0	7.96	0	1.87	0.0474	1.52	0.1315	0.5	0.9228
4032	mouse	4032:adipose	6.39	0	9.38	0	3.96	0.0001	1.8	0.0724	0.16	1.0309
4034	mouse	4034:adipose	4.4	0	5.01	0.0001	0.5	0.8796	0.76	0.5318	1.43	0.3069
4047	mouse	4047:adipose	2.51	0.0054	2.71	0.0035	2.6	0.0084	0.92	0.4067	0.35	0.9918
4050	mouse	4050:muscle	2.01	0.0196	2.03	0.022	1.88	0.0458	0.28	0.9581	0.05	1.0123
4053	mouse	4053:muscle	6.47	0	5.34	0.0001	0.69	0.6377	4.87	0	1.43	0.3034
4055	mouse	4055:muscle	5.49	0	3.39	0.0006	3.03	0.0026	0.89	0.4237	0.42	0.9583
4059	mouse	4059:muscle	3.4	0.0004	2.87	0.0022	1.56	0.1009	0.86	0.4519	0.48	0.9281
4067	mouse	4067:muscle	3.15	0.0007	3.34	0.0007	0.16	1.1179	0.79	0.511	0.61	0.8427
4069	mouse	4069:adipose	4.94	0	6.69	0	0.19	1.1069	0.74	0.5499	0.07	1.0228
4070	mouse	4070:adipose	5.41	0	3.57	0.0005	2.2	0.0202	1	0.3578	0.7	0.7851
4082	mouse	4082:liver	6.32	0	3.83	0.0003	3.43	0.0009	2.52	0.0163	0.82	0.6703
4083	mouse	4083:liver	9.3	0	7.91	0	6.07	0	4.63	0	0.48	0.9303
4085	mouse	4085:liver	2.4	0.0073	1.06	0.2384	7.57	0	0.02	1.0101	1.62	0.2524
4124	mouse	4124:brain	4.29	0	2.81	0.0027	4.71	0	0.39	0.8621	0.46	0.9442
4130	mouse	4130:liver	0.86	0.3085	1.8	0.0405	1.01	0.3555	1.02	0.3438	0.22	1.0202
4134	mouse	4134:liver	2.99	0.0014	7.02	0	2.34	0.0144	1.09	0.3088	0.4	0.9732
4139	mouse	4139:liver	7.4	0	6.46	0	8.22	0	5.33	0	1.34	0.3579
4149	mouse	4149:islet	4.55	0	4.81	0.0001	3.06	0.0022	5.14	0	2.49	0.0458
4161	mouse	4161:islet	8.16	0	7.99	0	4.13	0.0001	3.54	0.0013	1.26	0.3959
4166	mouse	4166:muscle	1.25	0.1284	2.69	0.0036	0.17	1.1144	0.45	0.8133	0.51	0.9122
4167	mouse	4167:muscle	1.51	0.0662	4.97	0.0001	1.6	0.0904	0.84	0.4683	0.18	1.0369
4177	mouse	4177:muscle	3.16	0.0007	0.07	1.0803	3.63	0.0005	0.52	0.7558	0.89	0.6157
4191	mouse	4191:muscle	5.53	0	2.2	0.0135	0.69	0.6446	2.51	0.0163	0.57	0.8723
4193	mouse	4193:muscle	1.22	0.1353	1.83	0.0365	0.16	1.1186	0.58	0.6904	0.66	0.8097
4194	human	4194:prefrontal-cortex	3.31	0.0006	2.91	0.0022	1.99	0.0345	1.45	0.1492	1.51	0.2909
4195	human	4195:prefrontal-cortex	2.43	0.0067	4.12	0.0001	3.62	0.0005	0.24	0.9847	0.47	0.9367
4196	human	4196:prefrontal-cortex	4.17	0	3.24	0.0008	2.35	0.0144	1.45	0.1491	0.41	0.9684
4212	mouse	4212:muscle	4.05	0.0001	2.56	0.0048	6.34	0	0.46	0.8084	0.22	1.022
4223	mouse	4223:muscle	4.56	0	2.25	0.0121	1.67	0.0763	1.69	0.0923	0.89	0.6195
4224	mouse	4224:muscle	4.21	0	3.86	0.0003	0.27	1.0847	1.15	0.2693	0.33	1.0011
4229	human	4229:liver	3.43	0.0003	2.53	0.0052	2.8	0.0047	1.13	0.2798	0.22	1.0202
4233	human	4233:liver	5.81	0	4.21	0.0001	2.78	0.0052	2.32	0.0242	0.13	1.0303
4234	human	4234:liver	3.66	0.0001	4.67	0.0001	9.39	0	1.1	0.301	0.34	0.9964
4235	mouse	4235:adipose	4.86	0	4.79	0.0001	0.1	1.1093	1.08	0.3144	0.09	1.0238
4237	mouse	4237:adipose	2.93	0.0017	0.82	0.3935	1.07	0.317	0.15	1.0325	1.69	0.2181
4251	human	4251:blood	3.54	0.0003	5.51	0	0.97	0.3844	0.23	0.9947	2.12	0.1071
4259	human	4259:blood	1.19	0.1462	1.89	0.0319			0.46	0.8138
4262	human	4262:blood	1.62	0.051	2.05	0.0203	3.39	0.0011	0.21	1.0057	1.95	0.1477
4289	mouse	4289:liver	5.49	0	4.06	0.0002	5.26	0	3.23	0.0031	1.88	0.1754
4292	mouse	4292:liver	2.11	0.0154	1.84	0.0361	0.69	0.6457	0.38	0.8799	0.05	1.0122
4293	mouse	4293:liver	2.49	0.0058	3.42	0.0006	2.35	0.0142	0.74	0.548	1.69	0.2164
4295	mouse	4295:brain	3.17	0.0006	2.69	0.0035	3.79	0.0003	1.78	0.0762	0.62	0.8382
4302	mouse	4302:brain	8.1	0	10.63	0	10.4	0	1.11	0.2974	0.78	0.7013
4311	mouse	4311:adipose	3.16	0.0007	2.58	0.0046	0.94	0.4125	2.92	0.0073	0.43	0.9526
4314	mouse	4314:adipose	1.6	0.0533	2.44	0.007	0.17	1.1143	0.87	0.4442	0.03	1.008
4321	human	4321:prefrontal-cortex	4.53	0	9.16	0	0.99	0.3664	1.09	0.3064	1.23	0.4104
4323	human	4323:prefrontal-cortex	2.48	0.006	1.4	0.1088	1.68	0.0754	0.62	0.6495	1.17	0.4459
4336	mouse	4336:muscle	5.65	0	2.2	0.0135	6.72	0	0.25	0.9815	0.14	1.03
4338	mouse	4338:muscle	2.98	0.0014	3.28	0.0007	0.11	1.1085	1.19	0.2527	0.37	0.992
4351	mouse	4351:liver	9.43	0	8.21	0	9.4	0	4.87	0	0.92	0.584
4362	mouse	4362:liver	0.86	0.3112	1.72	0.0482	1.16	0.2583	0.76	0.5358	0.25	1.0204
4363	mouse	4363:liver	3.12	0.0008	2.17	0.0143	2.34	0.0145	1.15	0.2697	0.5	0.9235
4366	human	4366:cerebellum	3.73	0.0001	2.15	0.0155	0.98	0.3806	0.55	0.723	1.45	0.3041
4371	human	4371:cerebellum	3.78	0.0001	1.33	0.1298	5.93	0	0.21	1.0086	0.17	1.0363
4385	mouse	4385:muscle	2.75	0.0031	1.64	0.0595	0.4	0.9836	3.32	0.0024	0.51	0.9147
4386	mouse	4386:muscle	7.89	0	7.51	0	6.82	0	3.47	0.0021	0.37	0.9905
4389	mouse	4389:muscle	1.76	0.0358	5.31	0.0001	0.28	1.0741	0.2	1.011	0.21	1.0281
4390	mouse	4390:muscle	3.83	0.0001	2.36	0.0089	0.59	0.7572	1.45	0.1489	1.03	0.5238
4393	mouse	4393:liver	5.69	0	9.43	0	4.51	0	1.99	0.0495	0.5	0.9217
4394	mouse	4394:liver	2.5	0.0056	1.46	0.0936	0.63	0.7105	3.6	0.0011	0.49	0.9259
4397	mouse	4397:liver	1.87	0.0281	2.73	0.0033	3.92	0.0001	0.9	0.4216	0.13	1.0286
4404	mouse	4404:liver	2.5	0.0056	1.62	0.0633	0.45	0.9427	3.03	0.0051	0.24	1.0264
4406	mouse	4406:liver	2.11	0.0154	2.29	0.0108	0.46	0.9278	1.81	0.0719	0.06	1.0183
4411	mouse	4411:liver	6.24	0	2.77	0.0029	4.14	0.0001	1.34	0.1899	1.05	0.5165
4416	mouse	4416:liver	2.11	0.0153	1.46	0.0928	2.72	0.0062	0.77	0.5296	0.39	0.9822
4418	mouse	4418:liver	2.43	0.0067	1.79	0.0407	0.98	0.3766	1.15	0.2697	0.64	0.8206
4421	mouse	4421:liver	5.42	0	3.57	0.0005	0.61	0.7397	2.09	0.0396	0.99	0.5395
4425	mouse	4425:muscle	3.55	0.0003	3.09	0.0012	1.56	0.101	2.17	0.0336	0.49	0.9246
4428	mouse	4428:muscle	4.26	0	1.61	0.0647	0.49	0.8913	2.55	0.0147	0.7	0.7859
4433	mouse	4433:muscle	1.32	0.1069	3.66	0.0004	0.42	0.9625	0.15	1.0337	0.59	0.8504
4440	mouse	4440:muscle	2.48	0.0059	2.73	0.0033	2.28	0.0167	0.79	0.5132	0.39	0.9836
4442	mouse	4442:adipose	1.81	0.032	0.66	0.5427	1.15	0.2696	1.19	0.2503	0.47	0.9404
4449	mouse	4449:adipose	1.77	0.0355	1.75	0.0448	1.2	0.2408	0.43	0.8369	1.05	0.5161
4452	mouse	4452:adipose	3.94	0.0001	2.85	0.0024	0.75	0.575	0.66	0.6173	1.28	0.3859
4455	mouse	4455:hypo	3.4	0.0004	1.95	0.0269	2.5	0.0099	1.2	0.25	0.45	0.9498
4456	mouse	4456:hypo	7.19	0	5.95	0	0.59	0.7644	1.99	0.0495	0.25	1.0203
4457	mouse	4457:hypo	2.55	0.0051	3.61	0.0005	4.29	0	2.14	0.0352	0.78	0.7029
4481	mouse	4481:adipose	4.01	0.0001	1.14	0.2016	0.7	0.6327	0.95	0.3918	1.49	0.2995
4482	mouse	4482:adipose	2.81	0.0024	2.16	0.015	3.23	0.0014	0.27	0.9663	0.47	0.9407
4485	mouse	4485:adipose	6.28	0	6.13	0	0.41	0.9721	1.33	0.1909	0.32	0.9992
4491	mouse	4491:liver	1.67	0.0449	1.93	0.0286	0.2	1.1083	1.15	0.2699	0.48	0.9309
4494	mouse	4494:liver	6.84	0	6.94	0	4.82	0	2.06	0.0432	0.67	0.8046
4510	mouse	4510:liver	3.77	0.0001	2.94	0.0019	0.41	0.9693	0.54	0.7385	0.72	0.766
4513	mouse	4513:liver	4.05	0.0001	1.77	0.0433	0.44	0.9483	0.64	0.6293	1.82	0.1972
4518	mouse	4518:liver	4.24	0	7.86	0	2.01	0.0328	0.76	0.5317	0.97	0.5505
4522	mouse	4522:brain	5.38	0	5.93	0	4.94	0	0.73	0.5503	0.71	0.7776
4526	mouse	4526:brain	4.82	0	3.07	0.0013	1.31	0.184	0.64	0.6354	0.3	1.0007
4535	mouse	4535:brain	7.51	0	5.47	0	6.03	0	1.3	0.205	2.05	0.1244
4537	mouse	4537:brain	4.48	0	5.62	0	1.18	0.251	1.38	0.1733	1.04	0.5219
4540	human	4540:cerebellum	8.29	0	4.93	0.0001	1.92	0.0416	0.65	0.6215	0.71	0.7795
4551	human	4551:cerebellum	1.6	0.0531	0.06	1.0757	2.62	0.0079	0.19	1.0134	0.05	1.0128
4562	human	4562:adipose	2.24	0.0109	3.08	0.0012	2.33	0.0147	0.48	0.8002	0.75	0.7368
4563	human	4563:adipose	2.06	0.0173	5.56	0	1.41	0.1445	1.27	0.2119	0.23	1.0187
4564	mouse	4564:muscle	3.66	0.0001	5.09	0.0001	0.15	1.1159	0.93	0.4051	0.62	0.8367
4566	mouse	4566:muscle	5.89	0	1.65	0.058	6.12	0	0.31	0.9376	0.25	1.0207
4592	mouse	4592:liver	2.1	0.0155	4.31	0.0001	0.72	0.6078	0.84	0.4679	0.24	1.0238
4615	human	4615:blood	2.09	0.0161	2.35	0.009	4.17	0.0001	0.62	0.6506	2.43	0.0482
4634	human	4634:blood	3.77	0.0001	0.56	0.653	0.2	1.109	2.71	0.0109	0.9	0.6088
4650	mouse	4650:adipose	5.82	0	5.94	0	0.28	1.0797	1.02	0.346	0.13	1.0286
4656	mouse	4656:adipose	5.41	0	2.91	0.0022	2.15	0.0228	0.47	0.8078	1.26	0.3969
4657	mouse	4657:adipose	5.76	0	6.59	0	1.81	0.0558	2.47	0.0174	0.62	0.8324
4663	mouse	4663:adipose	2.29	0.0093	3.7	0.0003	2.64	0.0076	1.25	0.2252	1.57	0.2643
4667	mouse	4667:adipose	2.79	0.0026	0.54	0.6769	1.01	0.3555	0.8	0.5026	0.61	0.8401
4678	mouse	4678:adipose	8.72	0	5.46	0	7.71	0	2.04	0.0451	0.07	1.0198
4679	mouse	4679:adipose	1.61	0.0522	2.48	0.0061	3.49	0.0008	0.66	0.617	0.84	0.6568
4699	mouse	4699:adipose	3.07	0.0011	1.35	0.1226	3.3	0.0011	1.64	0.1013	0.33	0.9999
4700	mouse	4700:liver	2.39	0.0074	1.71	0.0495	0.56	0.7848	0.86	0.4562	0.39	0.9768
4702	mouse	4702:liver	1.73	0.0383	1.69	0.0522	4.89	0	1.4	0.1649	1.17	0.4473
4708	mouse	4708:liver	3.53	0.0003	2.52	0.0053	0.59	0.7652	0.42	0.8444	0.27	1.0146
4723	mouse	4723:liver	3.18	0.0006	8.32	0	0.65	0.6856	0.49	0.7828	1.61	0.2529
4735	mouse	4735:brain	6.3	0	3.75	0.0003	4.52	0	3.66	0.001	0.52	0.906
4738	mouse	4738:liver	4.08	0	4.16	0.0001	3.35	0.0011	0.9	0.4201	0.62	0.8353
4746	mouse	4746:liver	1.78	0.0339	1.47	0.091	1.36	0.1617	2.38	0.0215	0.77	0.7068
4747	mouse	4747:liver	3.74	0.0001	3.66	0.0004	0.17	1.1156	0.81	0.4954	0.16	1.0351
4750	mouse	4750:liver	11.29	0	10.23	0	12.09	0	1.64	0.1024	0.98	0.5372
4762	mouse	4762:liver	2	0.0199	0.79	0.427	0.7	0.6322	2.91	0.0075	0.89	0.6194
4763	mouse	4763:liver	1.27	0.1199	1.9	0.031	0.69	0.6413	3.07	0.0045	0.84	0.6547
4766	mouse	4766:liver	6.25	0	6.64	0	0.29	1.0711	2.6	0.0128	0.38	0.9863
4769	mouse	4769:brain	3.46	0.0004	5.05	0.0001	1.43	0.1401	0.9	0.4199	0.25	1.0215
4771	mouse	4771:brain	1.82	0.0312	2.71	0.0034	1.68	0.0757	0.62	0.654	0.08	1.0212
4775	mouse	4775:brain	2.8	0.0026	5.1	0.0001	3.09	0.002	1.28	0.2115	0.14	1.0315
4776	mouse	4776:brain	6.05	0	4.9	0.0001	2.31	0.0153	0.89	0.424	0.78	0.7025
4785	mouse	4785:brain	5.49	0	2.56	0.0048	0.86	0.4718	0.99	0.3669	2.56	0.0405
4788	mouse	4788:brain	3.41	0.0003	6.05	0	0.31	1.0626	1.31	0.2014	0.42	0.9626
4791	mouse	4791:muscle	5.86	0	1.93	0.0286	6.26	0	0.23	0.9988	0.29	1.0111
4795	mouse	4795:muscle	1.74	0.0379	1.77	0.0427	0.36	1.0267	0.23	0.9957	0.1	1.0246
4797	mouse	4797:muscle	4.03	0.0001	6.84	0	0.07	1.0869	1	0.3627	0.56	0.878
4804	mouse	4804:muscle	3.34	0.0006	6.61	0	3.64	0.0005	0.57	0.7105	0.45	0.9499
4810	human	4810:adipose	4.03	0.0001	5.26	0.0001	2.4	0.0129	1.12	0.2906	0.22	1.0205
4819	mouse	4819:brain	1.73	0.0384	4.27	0.0001	3.32	0.0011	0.87	0.4446	0.31	0.9992
4820	mouse	4820:brain	8.09	0	6.77	0	3.24	0.0014	0.54	0.7289	0.55	0.884
4821	mouse	4821:brain	4.51	0	3.29	0.0007	1.84	0.0507	3.38	0.0022	0.24	1.0242
4833	mouse	4833:brain	10.29	0	10.01	0	10.73	0	3.77	0.0008	0.24	1.0233
4850	mouse	4850:brain	3.77	0.0001	4.74	0.0001	4.02	0.0001	2.14	0.0359	3.48	0.0036
4852	mouse	4852:brain	2.7	0.0039	1.22	0.1662	1.45	0.132	2.32	0.0243	0.3	1.0015
4860	mouse	4860:brain	2.05	0.0175	1.18	0.1824	1.24	0.2164	6.55	0	0.21	1.0275
4862	mouse	4862:brain	4.66	0	4.38	0.0001	1.82	0.0542	1.89	0.0616	0.49	0.9242
4864	mouse	4864:brain	3.36	0.0005	3.52	0.0005	1.23	0.2219	0.58	0.6912	0.26	1.0184
4866	mouse	4866:brain	5.1	0	8.03	0	6.57	0	1.83	0.0708	0.25	1.0217
4867	mouse	4867:brain	1.5	0.0669	3.68	0.0003	0.63	0.7056	0.57	0.7079	0.63	0.8233
4871	mouse	4871:brain	3.71	0.0001	1.49	0.0865	0.49	0.8872	1.39	0.1703	0.54	0.8972
4874	mouse	4874:brain	2.95	0.0016	1.53	0.0788	1.26	0.2069	1.03	0.3414
4894	mouse	4894:brain	8.5	0	10.47	0	8.77	0	1.32	0.1942	0.78	0.7013
4900	mouse	4900:brain	5.82	0	3.21	0.0009	6.01	0	1.54	0.1249	0.37	0.9938
4904	mouse	4904:muscle	1.15	0.1602	3.25	0.0008	1.38	0.1553	0.15	1.0339	0.27	1.0142
4908	mouse	4908:muscle	5.07	0	4.77	0.0001	3.13	0.0019	2.48	0.0176	0.5	0.9226
4909	mouse	4909:muscle	2.89	0.0018	1.14	0.2017	0.56	0.787	2.04	0.0457	0.35	0.9917
4916	mouse	4916:muscle	5.16	0	2.66	0.0038	0.07	1.0899	1.53	0.1267	0.68	0.797
4928	mouse	4928:brain	4.74	0	3.42	0.0006	1.42	0.1411	2.02	0.0466	1.17	0.4459
4936	mouse	4936:liver	4.62	0	3.97	0.0002	4.36	0	1.57	0.1189	1.12	0.4743
4940	mouse	4940:liver	2.22	0.0116	2.71	0.0035	1.15	0.2683	1.28	0.2113	0.25	1.0217
4941	mouse	4941:liver	3.07	0.0011	4.55	0.0001	1.51	0.1139	0.6	0.6701	0.64	0.8215
4956	human	4956:blood	1.72	0.039	0.18	1.0653	0.49	0.8911	0.97	0.3813	1.04	0.5224
4970	human	4970:blood	0.9	0.2829	2.83	0.0025	0.32	1.0556	0.27	0.9725	1.51	0.2901
4998	mouse	4998:gWAT	8.77	0	7.93	0	8.17	0	1.68	0.0943	0.88	0.6187
5014	mouse	5014:brain	5.8	0	3.28	0.0007	3.43	0.0009	3.7	0.0007	0.32	0.9978
5016	mouse	5016:brain	3.25	0.0006	3.88	0.0003	3.58	0.0006	0.65	0.6289	0.74	0.7485
5018	mouse	5018:muscle	6.56	0	2.16	0.015	8.18	0	1.13	0.2796	0.61	0.8444
5020	mouse	5020:muscle	5.08	0	4.51	0.0001	0.34	1.0338	1.31	0.2	0.17	1.0379
5023	mouse	5023:muscle	2.74	0.0032	1.64	0.0595	0.56	0.7864	1.47	0.1427	0.29	1.0116
5024	mouse	5024:muscle	3.19	0.0006	3.51	0.0005	2.14	0.0232	1.37	0.1783	0.08	1.0227
5029	mouse	5029:adipose	2.66	0.0042	1.26	0.1526	2.73	0.0059	0.38	0.8772	0.35	0.9961
5037	mouse	5037:adipose	6.42	0	7.92	0	0.28	1.0796	1.51	0.1348	0.34	0.9968
5045	mouse	5045:adipose	3.14	0.0007	1.04	0.2466	1.56	0.1012	0.4	0.8608	0.82	0.6694
5048	mouse	5048:adipose	5.8	0	4.46	0.0001	5.35	0	2.42	0.0193	0.42	0.9603
5051	mouse	5051:adipose	4.87	0	5.25	0.0001	0.2	1.108	1.43	0.1534	0.41	0.9722
5053	mouse	5053:adipose	7.05	0	5.48	0	8.1	0	1.46	0.1472	1.62	0.2512
5055	mouse	5055:adipose	2.79	0.0027	3.12	0.001	0.56	0.7861	1.21	0.2407	0.45	0.949
5065	mouse	5065:liver	5.25	0	5.34	0.0001	6.78	0	1.18	0.2555	0.49	0.925
5068	mouse	5068:liver	14.33	0	14.44	0	13.84	0	2.94	0.007
5080	mouse	5080:liver	1.69	0.0428	5.52	0	0.07	1.0856	0.19	1.016	0.24	1.0235
5097	mouse	5097:liver	2.07	0.0168	0.33	0.9154	1.97	0.0357	4.67	0
5114	mouse	5114:liver	2.54	0.0052	0.95	0.3038	1.11	0.2913	2.9	0.0075	0.96	0.5587
5115	mouse	5115:liver	3.46	0.0004	3.09	0.0012	1.48	0.1242	0.09	1.0369	1.15	0.4572
5120	mouse	5120:liver	3	0.0013	3.95	0.0002	0.84	0.4908	1.96	0.0522
5136	mouse	5136:kidneycortex	8.55	0	6.1	0	7.83	0	2.78	0.0098	1.03	0.5233
5154	mouse	5154:kidneycortex	2.18	0.0129	0.7	0.5017			0.75	0.5382	0.29	1.0095
5163	mouse	5163:kidneycortex	1.68	0.0438	2.11	0.0173	0.32	1.0572	1.37	0.1754	0.53	0.9027
5176	mouse	5176:kidneymedulla	1.75	0.0366	0.48	0.7339	0.83	0.5012	0.12	1.0381	0.92	0.583
5179	mouse	5179:kidneymedulla	2.3	0.0093	0.38	0.8551
5184	mouse	5184:kidneymedulla	1.78	0.0338	0.34	0.9101	1	0.3663	1.16	0.2643	0.81	0.6857
5204	mouse	5204:kidneymedulla	6.98	0	1.42	0.1037	7.27	0	2.16	0.0339	1.25	0.4078
5212	mouse	5212:kidneymedulla	9.33	0	9.96	0	14.26	0	4.02	0	0.23	1.0214
5216	mouse	5216:kidneymedulla	8.52	0	7.35	0	8.94	0	2.24	0.0293	1.56	0.2686
5225	mouse	5225:kidneymedulla	2.02	0.0189	2.5	0.0056	2.15	0.0228	4.35	0	0.43	0.9548
5244	mouse	5244:liver	2.02	0.0191	1.91	0.0297	0.34	1.034	1.58	0.1167	0.03	1.0078
5246	mouse	5246:liver	2.21	0.012	0.32	0.9306	2.26	0.0172	5.02	0
5250	mouse	5250:liver	9.99	0	10.78	0	10.18	0	3.31	0.0024	0.85	0.6448
5255	mouse	5255:liver	3.25	0.0006	0.59	0.6248	3.02	0.0025	1.19	0.2502	1.23	0.4116
5263	mouse	5263:liver	2.91	0.0018	1.77	0.0429	0.74	0.5952	0.31	0.9332	0.55	0.8813
5266	mouse	5266:liver	2.48	0.006	2.93	0.002	4.45	0	0.83	0.4767	1.17	0.4444
5296	mouse	5296:kidneycortex	1.01	0.2222	4.81	0.0001	1.85	0.0499	0.69	0.5926	0.16	1.0362
5311	mouse	5311:kidneycortex	0.39	0.7715	0.77	0.4382	2.57	0.0088	0.34	0.9081
5315	mouse	5315:kidneycortex	7.56	0	7.21	0	6.33	0	2.19	0.0334	1.17	0.4467
5334	mouse	5334:adipose	3.62	0.0002	3.15	0.001	1.41	0.1438	2.62	0.0125	0.94	0.5695
5348	mouse	5348:adipose	11.87	0	11.46	0	14.05	0	3.13	0.0036
5362	mouse	5362:adipose	1.81	0.0321	1.13	0.2043	2.17	0.0219	0.8	0.5038	0.44	0.9504
5367	mouse	5367:adipose	4.25	0	3.48	0.0005	0.35	1.027	1.22	0.2361	0.17	1.0384
5383	mouse	5383:adipose	2.64	0.0043	4.69	0.0001	3.06	0.0022	4.16	0	0.96	0.5576
5404	mouse	5404:adipose	2.89	0.0018	1.41	0.1045			1.88	0.0616
5405	mouse	5405:adipose	12.33	0	8.82	0	10.04	0	3.81	0.0008	1.41	0.3081
5408	mouse	5408:adipose	3.39	0.0004	2.43	0.0072	0.38	0.9957	0.33	0.924	1.13	0.4668
5417	mouse	5417:adipose	12.57	0	14.18	0	16.18	0	3.37	0.0022
5418	mouse	5418:adipose	4.49	0	3.31	0.0007	0.2	1.111	1.87	0.0641	0.2	1.0318
5440	mouse	5440:kidneymedulla	1.84	0.0303	0.36	0.8884	0.81	0.527	1.47	0.1423	0.98	0.5424
5447	mouse	5447:kidneymedulla	6.62	0	8.33	0	9.01	0	0.93	0.4032	1.35	0.3521
5459	mouse	5459:kidneymedulla	9.59	0	10.28	0	12.97	0	2.38	0.0219	0.49	0.9266
5462	mouse	5462:kidneymedulla	1.56	0.0585	2.5	0.0056	2.12	0.0244	3.36	0.0023	0.43	0.9548
5480	mouse	5480:kidneymedulla	3.72	0.0001	4.34	0.0001	0.95	0.4053	2.09	0.0395	0.27	1.0139
5489	human	5489:liver	5.45	0	2.58	0.0046	1.08	0.3079	2.96	0.0067	0.25	1.0211
5492	human	5492:liver	3.37	0.0004	2.03	0.0221	3.67	0.0005	1.01	0.354	0.19	1.033
5496	human	5496:liver	1.81	0.0319	3.92	0.0002	6.04	0	0.66	0.6171	0.1	1.0257
5498	human	5498:omental	2.61	0.0045	4.49	0.0001	4.46	0	2.6	0.0131	0.68	0.7976
5507	human	5507:omental	3.58	0.0002	0.73	0.4774	3.67	0.0005	0.47	0.8071	0.12	1.0313
5512	human	5512:omental	3.63	0.0002	3.9	0.0003	4.55	0	1.83	0.0713	0.27	1.0151
5513	mouse	5513:kidney	1.8	0.0324	1.07	0.2305	0.14	1.1167	0.42	0.8452	0.45	0.9482
5532	mouse	5532:kidney	9.02	0	9.24	0	9	0	2.47	0.0175	2.73	0.0289
5561	mouse	5561:liver	2.63	0.0043	0.44	0.7875	4.89	0	0.84	0.4659	0.64	0.8216
5582	mouse	5582:liver	2.73	0.0034	0.84	0.3826	0.53	0.8257	1.68	0.0932	0.54	0.8898
5586	mouse	5586:liver	3.09	0.001	4.6	0.0001	1.04	0.3335	0.37	0.8864	0.21	1.0274
5596	mouse	5596:liver	3.39	0.0004	3.42	0.0006	0.65	0.692	2.51	0.0162	0.31	1.0001
5607	mouse	5607:liver	12.05	0	14.14	0	13.72	0	2.27	0.0276
5609	mouse	5609:liver	3.6	0.0002	5.33	0.0001	3.38	0.0011	0.06	1.0228	1.11	0.4776
5614	mouse	5614:liver	11.94	0	11.56	0	14.82	0	3.88	0.0006	0.45	0.9501
5615	mouse	5615:liver	4.72	0	2.61	0.0044	1.17	0.2539	2.21	0.032	0.23	1.0218
5619	mouse	5619:liver	8.67	0	5.74	0	2.69	0.0069	2.48	0.0173	2.94	0.0185
5630	mouse	5630:hypothalamus	2.32	0.0085	2.49	0.0059	0.43	0.9574	0.96	0.3827	0.61	0.8419
5636	mouse	5636:hypothalamus	4.31	0	1.32	0.1303	1.87	0.0476	1.44	0.1532	1.6	0.2543
5641	mouse	5641:hypothalamus	1.74	0.0377	2.64	0.0039			0.25	0.9809
5654	mouse	5654:hypothalamus	5.37	0	4.55	0.0001	0.69	0.6396	1.95	0.0531	0.49	0.9231
5656	mouse	5656:hypothalamus	10.23	0	7.54	0	8.45	0	3.81	0.0009	0.74	0.7513
5663	mouse	5663:hypothalamus	5.3	0	3.97	0.0002	0.52	0.8429	0.75	0.5382	0.66	0.8086
5669	mouse	5669:gwat	3	0.0013	2.27	0.0115	0.31	1.0608	1.1	0.3009	0.64	0.8217
5671	mouse	5671:gwat	4.15	0	2.57	0.0046	2.32	0.0151	0.71	0.5754	0.53	0.9071
5677	mouse	5677:gwat	8.71	0	10.47	0	11.46	0	2.32	0.0243	0.14	1.0317
5700	mouse	5700:gwat	1.08	0.1891	0.9	0.3357	2.74	0.0057	0.04	1.0182	0.89	0.6181
5721	mouse	5721:quadriceps	1.99	0.0208	5.03	0.0001	2.5	0.01	0.95	0.3917	0.39	0.977
5725	mouse	5725:quadriceps	6.7	0	5.73	0	2.87	0.004	0.21	1.0077	0.24	1.0263
5754	mouse	5754:quadriceps	5.03	0	4.07	0.0002	0.15	1.1184	1.65	0.0992	0.32	0.9973
5761	mouse	5761:quadriceps	3.15	0.0007	0.98	0.2818	3.09	0.002	1.08	0.3142	1.3	0.3837
5763	mouse	5763:quadriceps	2.43	0.0067	3.67	0.0003	3.99	0.0001	1.28	0.2101	0.16	1.0343
5768	mouse	5768:quadriceps	11.35	0	11.55	0	10.56	0	2.42	0.0193	1.13	0.4698
5773	mouse	5773:quadriceps	4.43	0	4.09	0.0001	0.85	0.4805	1.68	0.0934	0.62	0.8363
6381	mouse	6381:gastroc	7.84	0	10.42	0	9.94	0	0.71	0.5753	0.28	1.011
6427	mouse	6427:gastroc	1.34	0.1017	2.74	0.0032	2.92	0.0033	1.36	0.179	1.01	0.5297
6429	mouse	6429:gastroc	2.2	0.0122	0.93	0.314	4.86	0	1.46	0.1448
6434	mouse	6434:gastroc	3.13	0.0007	0.87	0.3562	0.21	1.1035	1.3	0.205	0.18	1.0361
6440	mouse	6440:gastroc	6.03	0	1.95	0.0268	4.32	0	0.89	0.4284	0.56	0.8773
6441	mouse	6441:gastroc	2.88	0.0018	2.91	0.0022	1.29	0.1936	0.96	0.3845	1.68	0.2203
6450	mouse	6450:gastroc	1.25	0.1274	3.24	0.0008	0.65	0.6855	0.39	0.867	0.28	1.0115
6452	mouse	6452:gastroc	1.71	0.0399	0.95	0.2994	4.62	0	0.61	0.6623
6453	mouse	6453:gastroc	5.82	0	2.34	0.0093	2.65	0.0073	2.3	0.0256	3.61	0.0017
6461	mouse	6461:gastroc	6.03	0	5.61	0	2.11	0.0244	2.81	0.0084	0.57	0.8715
6464	mouse	6464:gastroc	3.08	0.001	2.71	0.0034	0.18	1.1129	1.18	0.2575	0.46	0.9465
6493	mouse	6493:adipose	3.28	0.0006	7.5	0	0.05	1.0728			0.97	0.5477
6494	mouse	6494:adipose	3.54	0.0003	1.21	0.1693	0.52	0.8451	0.58	0.695	1.08	0.5027
6540	mouse	6540:liver	2.62	0.0044	6.94	0	0.15	1.1188	0.96	0.3841	0.77	0.7144
6551	mouse	6551:liver	3.4	0.0004	1.01	0.2644	0.32	1.053	1.45	0.1485	0.79	0.695
6554	mouse	6554:liver	1.9	0.0263	0.45	0.7749	0.85	0.4832	2.51	0.0161	0.51	0.9114
6560	mouse	6560:liver	2.83	0.0022	6.92	0	5.04	0	1.66	0.0977	0.28	1.0118
6581	mouse	6581:adipose	0.99	0.2343	1.76	0.0437	1.06	0.322
6599	mouse	6599:adipose	1.7	0.0411	0.34	0.9106	0.59	0.7603	0.39	0.8703	0.67	0.8033
6617	mouse	6617:adipose	2.64	0.0043	5.55	0	5.71	0	1.92	0.0579	1.45	0.3047
6622	mouse	6622:adipose	6.78	0	5.26	0.0001	1.02	0.3511	1.33	0.1942	0.22	1.022
6628	mouse	6628:adipose	1.87	0.0281	3.46	0.0005	4.41	0	0.09	1.0351	2.32	0.0635
6630	mouse	6630:adipose	11.42	0	12.23	0	11.83	0	2.56	0.0146	0.32	0.9976
6631	mouse	6631:adipose	1.7	0.0417
6648	mouse	6648:liver	4.16	0	0.18	1.0633	1.15	0.2707	2.83	0.0086	1.26	0.4011
6672	mouse	6672:liver	3.48	0.0003	3.79	0.0003	3.57	0.0006	0.49	0.7881	0.25	1.0219
6675	mouse	6675:liver	4.36	0	8.68	0	7.01	0	1.9	0.0607	0.31	0.9988
6681	mouse	6681:liver	1.67	0.0446	0.88	0.3544	1.98	0.0351	1.36	0.1793	1.12	0.4733
6690	mouse	6690:liver	2.73	0.0034	0.96	0.2986	1.29	0.1938	0.46	0.808	1.8	0.2011
6699	mouse	6699:liver	2.6	0.0046	2.07	0.0194	1.07	0.3149	1.68	0.0934	1.43	0.3061
6739	mouse	6739:muscle	2.01	0.0192	5.77	0	0.69	0.6385	0.16	1.0303	0.1	1.0259
6742	mouse	6742:muscle	5.65	0	5.87	0	8.52	0	3.02	0.005	1.21	0.4214
6749	mouse	6749:muscle	1.7	0.0416	3.81	0.0003	1.76	0.0631	0.87	0.4433	0.25	1.0216
6763	mouse	6763:muscle	2.08	0.0161	2.43	0.0072	0.08	1.0973	1.22	0.2403	0.27	1.0158
6766	mouse	6766:muscle	8.67	0	3.64	0.0005	3.56	0.0006	2.75	0.0103	0.66	0.8096
6780	mouse	6780:adipose	3.51	0.0003	2.42	0.0076	1.62	0.0864
6782	mouse	6782:adipose	7.64	0	10.63	0	10.16	0	1.32	0.1966	0.33	0.9988
6799	mouse	6799:adipose	4.42	0	2.26	0.0117	0.7	0.6348	0.52	0.7494	0.79	0.6927
6833	mouse	6833:liver	3.95	0.0001	9.03	0	1.04	0.3372	1.24	0.228	0.23	1.021
6836	mouse	6836:liver	4.96	0	2.01	0.0226	3.41	0.0011	2.03	0.0456	4.26	0
6854	mouse	6854:liver	4.14	0	1.17	0.1844	0.32	1.0472	2.38	0.0216	1.24	0.4102
6860	mouse	6860:liver	2.46	0.0063	2.87	0.0022	4.81	0	3.91	0.0006
6871	mouse	6871:muscle	1.17	0.1519	2.24	0.0124	0.16	1.1168	0.5	0.7761	0.34	0.9973
6885	mouse	6885:muscle	2.37	0.0079	5.05	0.0001	2.82	0.0047	1.1	0.3014	0.03	1.0077
6891	mouse	6891:muscle	4.3	0					0.35	0.8985
6894	mouse	6894:muscle	6.93	0	8.32	0	0.19	1.11	1.91	0.0601	0.16	1.031
6902	mouse	6902:muscle	3.62	0.0002	2.99	0.0016	1.08	0.3077	0.83	0.473	0.31	0.9989
6919	mouse	6919:adipose	11.92	0	10.91	0	11.43	0	3.23	0.0031	2.25	0.0796
6952	mouse	6952:adipose	4.88	0	5.97	0	1.64	0.0832	0.21	1.0051	0.32	0.9972
6985	mouse	6985:liver	4.1	0	2.54	0.0049	3	0.0027	0.71	0.5709	1.01	0.5301
6991	mouse	6991:liver	1.78	0.034	2.97	0.0017	2.88	0.004	0.59	0.6875	0.3	1.0038
7010	mouse	7010:liver	2.51	0.0055	1.54	0.0747	0.76	0.5608	1.93	0.057	0.5	0.922
7020	mouse	7020:liver	11.67	0	11.63	0	11.81	0	3.21	0.0033	0.36	0.9893
7032	mouse	7032:muscle	7.86	0	3.38	0.0006	7.44	0	2.12	0.0377	0.6	0.8527
7035	mouse	7035:muscle	2.96	0.0016			2.63	0.0076	0.35	0.8989
7040	mouse	7040:muscle	10.97	0	10.45	0	11.1	0	2.48	0.0175	0.94	0.5687
7063	mouse	7063:muscle	2.57	0.005	1.6	0.0655	2.45	0.0114	2.76	0.01	1.01	0.528
7067	mouse	7067:muscle	3.18	0.0006	1.56	0.0727			0.37	0.8839
7079	mouse	7079:muscle	3.31	0.0006	3.53	0.0005	0.1	1.1095	1.8	0.0735	0.22	1.0188
7107	mouse	7107:adipose	3.57	0.0002	2.88	0.0023	3.05	0.0023	2.26	0.0274	2.23	0.0811
7125	mouse	7125:adipose	2.58	0.005	1.72	0.0482	1.07	0.3159	2.19	0.0335	0.93	0.5819
7132	mouse	7132:adipose	5.87	0	8.3	0	0.13	1.1159	0.62	0.6558	0.46	0.9467
7136	mouse	7136:hypothalamus	4.39	0	6.62	0	5.27	0	0.83	0.4721	0.62	0.8395
7179	mouse	7179:hypothalamus	5.22	0	3.66	0.0004	0.41	0.9718	1.41	0.1624	0.2	1.0309
7187	mouse	7187:liver	3.74	0.0001	3.55	0.0005	2.27	0.0173	1.08	0.3107	0.44	0.9497
7189	mouse	7189:liver	2.4	0.0072	6.7	0	5.56	0	0.93	0.4039	0.06	1.0155
7216	mouse	7216:liver	1.95	0.0231	0.91	0.3323	0.48	0.8969	0.28	0.9534	0.83	0.665
7236	mouse	7236:muscle	8.83	0	9.66	0	7.68	0	2.76	0.0101	0.67	0.8062
7237	mouse	7237:muscle	2.33	0.0085	2.75	0.0031	1.23	0.2223	2.27	0.0275
7264	mouse	7264:muscle	1.85	0.0294	1.93	0.0282	1.91	0.0425	1.68	0.0934	2.82	0.0261
7267	mouse	7267:muscle	3	0.0013	1.79	0.0409	1.37	0.1592	0.36	0.8963	0.35	0.9927
7268	mouse	7268:muscle	5.63	0	5.21	0.0001	0.19	1.1092	1.7	0.0907	0.12	1.0281
brown	human	brown:haec	2.57	0.005	3.58	0.0005	0.52	0.8358	1.79	0.075	1.03	0.5234
darkgreen	human	darkgreen:haec	0.88	0.2935	0.16	1.0668	2.2	0.0204	1.74	0.0836	0.43	0.9544
darkorange	human	darkorange:haec	2.09	0.0161	4.81	0.0001	3.02	0.0025	1.3	0.2035	0.78	0.701
pink	human	pink:haec	3.1	0.0009	1.4	0.1082	0.94	0.4134	4.23	0	0.18	1.0357
turquoise	human	turquoise:haec	3.5	0.0003	2.67	0.0038	2.01	0.0329	0.95	0.391	0.33	0.9996
